# Supplementary material for: E-Learning for Rare Diseases: An Example Using Fabry Disease
Source: Int J Mol Sci. 2017 Sep 24;18(10):2049. doi: 10.3390/ijms18102049 (PMC5666731; doi:10.3390/ijms18102049)
Supplement: Supplementary File 1 [file ijms-18-02049-s001.zip]

Archive with 7 entries (7 files):
- sito_fabry_2.3/bg.jpg
- sito_fabry_2.3/cep.jpg
- sito_fabry_2.3/end.jpg
- sito_fabry_2.3/icon.jpg
- sito_fabry_2.3/index.html
- sito_fabry_2.3/info.png
- sito_fabry_2.3/Thumbs.db
